# Supplementary material for: Natural Clinoptilolite as a Functional Mineral Component in Alginate Hybrid Microcapsules for Controlled Amoxicillin Release
Source: Pharmaceutics. 2026 Jul 17;18(7):878. doi: 10.3390/pharmaceutics18070878 (PMC13415116; doi:10.3390/pharmaceutics18070878)
Supplement: Supplementary file 1 [file pharmaceutics-18-00878-s001.zip]

Archive with 1 entries (1 files):
- pharmaceutics-4416039-supplementary.pdf
